# Supplementary material for: The effectiveness of fatigue on repositioning sense of lower extremities: systematic review and meta-analysis
Source: BMC Sports Sci Med Rehabil. 2024 Feb 5;16:35. doi: 10.1186/s13102-024-00820-w (PMC10840207; doi:10.1186/s13102-024-00820-w)
Supplement: Supplementary file 4 — Additional file 4. Raw data of active absolute angular error of the knee. [file 13102_2024_820_MOESM4_ESM.xlsx]

## Sheet: Sheet1
supplementary3: raw data of active absolute angular error of the knee
Study	Pre mean	Pre SD	Post mean	Post SD	sample size
Skinner et al, 1986	2.9	1.38	3.97	2.5	11
Marks and quinney, 1993	3.1	0.9	3.5	1	8
Miura et al, 2004	3.4	0.9	3.8	1.1	27
Ribeiro et al, 2007	5.6	4.21	8.16	4.57	16
Ribeiro et al, 2008	1.33	0.6	3.44	1.38	17
Ribeiro,et al, 2011	2	1.3	3.5	2	40
Gear et al, 2011	2.16	1.14	3.32	2.24	18
Han et al, 2014	3.41	1.42	4.25	1.67	30
Ahn et al, 2015	5.08	0.76	4.97	0.8	15
Franco and Rays, 2017	5.8	3.9	6	3.3	16
Negyesi et al, 2021	3.2	1.4	5.6	2	8
Hong et al, 2022	1.97	2.7	5.9	3.8	12
Bersotti et al, 2022	4.86	4.97	6.6	5.19	15

## Sheet: Sheet2
Study	Mean difference	SD of difference	Sample size
Jong duk and chung-hwi, 2003 A	1.1	1.03	6
Jong duk and chung-hwi, 2003 B	10.39	6.69	10
Jong duk and chung-hwi, 2003 C	10.87	4.47	10
Jong duk and chung-hwi, 2003 D	8.39	3.72	10
Ju et al, 2011	17.71	9.07	10
Ju et al, 2011	-1.14	0.9	16

## Sheet: Sheet3
Study	Pre mean	Post mean	Sample size	P-Value
Ju et al, 2010	1.43	2.23	15	0.001
Niederseer et al, 2014	6.4	7.3	18	0.561
Salgado et al,2015	4.1	8.7	40	0.001
Mohammadi et al, 2015	1.37	4.01	34	0.001
Ghahremanii et al, 2017	5.5	6.4	10	0.41
Eftekhari et al, 2018	6.17	6.54	10	0.37

## Sheet: Sheet4
Study	Pre mean	Post mean	Sample size	t- Value
Changela et al, 2012	6.737	8.72	30	-4.1
Draz et al, 2014	3.2	4.1	100	0.0001
