# Supplementary material for: The effectiveness of fatigue on repositioning sense of lower extremities: systematic review and meta-analysis
Source: BMC Sports Sci Med Rehabil. 2024 Feb 5;16:35. doi: 10.1186/s13102-024-00820-w (PMC10840207; doi:10.1186/s13102-024-00820-w)
Supplement: Supplementary file 5 — Additional file 5. Raw data of active absolute angular error of the ankle in the horizantal plane. [file 13102_2024_820_MOESM5_ESM.xlsx]

## Sheet: Sheet1
supplementary 5: raw data of active absolute angular error of the ankle in the horizantal plane
Study	Pre mean	Post mean	Sample size	P-Value
sandey et al, 2008	1.56	2.44	40	0.001
Mohammadi et al, 2010 A	1.9	3.2	32	0.001
Mohammadi et al, 2010 B	1.7	2.9	36	0.001
Naderian et al, 2018	8.6	12.1	22	0.008

## Sheet: Sheet2
Study	Pre mean	Pre SD	Post mean	Post SD	sample size
Jahjah et al, 2018	0.6	3.6	1.3	5.7	17
