# Supplementary material for: The effectiveness of fatigue on repositioning sense of lower extremities: systematic review and meta-analysis
Source: BMC Sports Sci Med Rehabil. 2024 Feb 5;16:35. doi: 10.1186/s13102-024-00820-w (PMC10840207; doi:10.1186/s13102-024-00820-w)
Supplement: Supplementary file 6 — Additional file 6. Raw data of passive absolute angular error of the ankle in horizantal plane. [file 13102_2024_820_MOESM6_ESM.xlsx]

## Sheet: Sheet1
supplementary 6: raw data of passive absolute angular error of the ankle in horizantal plane
Study	Pre mean	Post mean	Sample size	P-Value
Mohammadi et al, 2010 A	2.8	4.7	32	0.001
Mohammadi et al, 2010 B	1.5	2.5	32	0.001
Steib et al, 2013	1.91	1.07	19	0.065
Alaa et al, 2019	2.32	2.29	25	0.904

## Sheet: Sheet2
study	Pre mean	Pre SD	Post mean	Post SD	sample size
Lin et al, 2008	2.1	0.8	4.3	2.5	30
Jahjah et al, 2018	0.02	2.3	-0.8	4.2	17
Mohamed Hussien et al, 2021	1.12	0.47	1.64	0.63	25
