# Supplementary material for: The effectiveness of fatigue on repositioning sense of lower extremities: systematic review and meta-analysis
Source: BMC Sports Sci Med Rehabil. 2024 Feb 5;16:35. doi: 10.1186/s13102-024-00820-w (PMC10840207; doi:10.1186/s13102-024-00820-w)
Supplement: Supplementary file 7 — Additional file 7. Raw data of passive absolute angular error of the knee. [file 13102_2024_820_MOESM7_ESM.xlsx]

## Sheet: Sheet1
supplementary 7: raw data of passive absolute angular error of the knee
Study	Pre mean	Post mean	Sample size	P-Value
Ju et al, 2010	1.78	3.25	15	0.001
Dieling et al, 2014 A	5.39	4.91	13	0.476
Eftekhari et al, 2017	6.17	6.54	10	0.37

## Sheet: Sheet2
Study	Pre mean	Pre SD	Post mean	Post SD	sample size
Bayramoglu, et al ,2007	5.2	3.8	5.68	2.94	30
Dieling et al, 2014 B	4.75	1.78	4.89	1.68	13
