# Supplementary material for: The effectiveness of fatigue on repositioning sense of lower extremities: systematic review and meta-analysis
Source: BMC Sports Sci Med Rehabil. 2024 Feb 5;16:35. doi: 10.1186/s13102-024-00820-w (PMC10840207; doi:10.1186/s13102-024-00820-w)
Supplement: Supplementary file 8 — Additional file 8. Raw data of active absolute angular error of the hip. [file 13102_2024_820_MOESM8_ESM.xlsx]

## Sheet: Sheet1
supplementary 8: raw data of active absolute angular error of the hip
Study	Pre mean	Post mean	sample size	P- Value
Ghahemani et al, 2015	4.3	7.8	10	0.001
Arvin et al, 2017	1.28	2.04	17	0.02
