# Supplementary material for: The effectiveness of fatigue on repositioning sense of lower extremities: systematic review and meta-analysis
Source: BMC Sports Sci Med Rehabil. 2024 Feb 5;16:35. doi: 10.1186/s13102-024-00820-w (PMC10840207; doi:10.1186/s13102-024-00820-w)
Supplement: Supplementary file 9 — Additional file 9. Raw data of active relative angular error of the knee. [file 13102_2024_820_MOESM9_ESM.xlsx]

## Sheet: Sheet1
supplementary 9:raw data of active relative angular error of the knee
Study	Pre mean	Post mean	Sample size	P-Value
Ribeiro et al, 2007	5.13	8.16	16	0.04
Ribeiro et al, 2008	0.54	2.25	17	0.009
Ju et al, 2010	0.15	-0.51	15	0.218
Salgado et al, 2015	-1.5	-8.5	40	0.001
Seo et al, 2020 A	-0.2	3.86	14	0.001
Seo et al, 2020 B	-0.29	1.45	14	0.306

## Sheet: Sheet2
Study	Pre mean	Pre SD	Post mean	Post SD	sample size
Givoni et al, 2007 A	5.6	0.8	8.6	1	8
Givoni et al, 2007 B	-2.9	1.1	5.7	0.9	8
Allen et al, 2010	1.7	1.9	-2.2	1.6	10
Ribeiro et al, 2011	0.1	2.3	0.4	3.9	40
Ahn et al, 2015	2.77	4.7	2.88	4.27	15
Franco and Rays 2017	4.6	5.2	3.7	5.4	16
Négyesiet al, 2021	-1.6	2.1	-4.1	4.5	8
Sharma et al, 2023	-3.73	2.65	-18.9	5.53	25

## Sheet: Sheet3
Study	Mean difference	SD of difference	Sample size
Mark et al, 1994	2.86	6	6
